# Supplementary material for: Carbapenem- and colistin-resistant Enterobacterales in intensive care unit patients in Mediterranean countries, 2019
Source: Front Microbiol. 2024 Apr 12;15:1370553. doi: 10.3389/fmicb.2024.1370553 (PMC11045966; doi:10.3389/fmicb.2024.1370553)
Supplement: Supplementary file 1 [file Data_Sheet_1.zip]

Archive with 8 entries (8 files):
- Supplem. table 1.docx
- Supplem. table 2.docx
- Supplem. table 3.docx
- Supplem. table 4.docx
- Supplem. table 5.docx
- Supplem. table 6.docx
- Supplem. table 7.docx
- Supplem. figure 1.docx
